# Supplementary material for: WDR73 Depletion Destabilizes PIP4K2C Activity and Impairs Focal Adhesion Formation in Galloway–Mowat Syndrome
Source: Biology (Basel). 2022 Sep 25;11(10):1397. doi: 10.3390/biology11101397 (PMC9598763; doi:10.3390/biology11101397)
Supplement: Supplementary file 1 [file biology-11-01397-s001.zip]

Archive with 1 entries (1 files):
- biology-1929926-supplementary.pdf
